# Supplementary material for: Re-Examining the Dimensionality of a Disability Assessment Tool Using Exploratory Structural Equation Modeling (ESEM): A Preliminary Study in Low Back Pain
Source: J Clin Med. 2025 Dec 2;14(23):8551. doi: 10.3390/jcm14238551 (PMC12693373; doi:10.3390/jcm14238551)
Supplement: Supplementary file 1 [file jcm-14-08551-s001.zip]

Archive with 1 entries (1 files):
- jcm-3975134-supplementary.pdf
